# Supplementary material for: CMTM8 variants influence BNT162b2 COVID-19 vaccination response by regulating granulocytic/polymorphonuclear myeloid-derived suppressor cell activity
Source: Front Immunol. 2026 Jan 23;17:1717058. doi: 10.3389/fimmu.2026.1717058 (PMC12875989; doi:10.3389/fimmu.2026.1717058)
Supplement: Supplementary file 4 [file Table1.xlsx]

## Sheet: Captions
ST1: All variables were regressed against IgG levels; only the significant ones were chosen as covariates in the model (forward selection). Residual standard error: 0.5423 on 1961 degrees of freedom. Multiple R-squared: 0.4322, Adjusted R-squared: 0.4304, F-statistic: 248.7 on 6 and 1961 DF, p-value: < 2.2e-16
ST2 : Lead variants from summary statistics in our GWAS (p-value < 1x10-5). For each variant, effetc (BETA), effect allele (EFF_ALL), allele frequency (Freq), p-value (P), quality of imputation (Rsq), most severe consequence, and gene annotated with VEP are reported. It is also reported wheter the variant was originally genotyped or whether it was imputed.
ST3: Conditional analysis in the CMTM8 gene region. A stepwise forward regression analysis was conducted in a 1Mb region on chromosome 3 around the CMTM8 gene, to identify independent association signals. The lead variants identified at each regression step (unconditioned and conditioned) are reported in the "SNP" column; the following columns on the right report the conditioned and unconditioned…
ST4: 95% credible sets for genome-wide significantly associated lead variants (function finemap.abf from coloc). From left to rght the columns are: Referrence SNP cluster IDentifier (rsId), SNP (SNP), posterior probability for the SNP to be causal (cred_95_ppH4), chromosome name (CHR), base pair (BP), effect allele (A1), test (TEST), number of missing units (NMISS), effect (BETA), statistics (STA…
ST5: eQTL for rs7643677 as from LinDA (LD with query variant > 0.8)
ST6: Colocalization analysis for regions encompassing rs2596436, rs4472395, and rs7643677. Windows spanning +/- 100K bps from these SNPs were considered, and Posterior Probability (PP) for shared variant in these regions is reported as output from coloc.abf function.
ST7: Summary statistics from the GWAS of Esposito et al, 2024 (comparison GWAS) and from ours for the variants used in the conditional analysis described in ST4. Columns from left to right are Reference SNP cluster IDentifier (rsID), chromosome (CHR), position (POS), SNP (SNP), effect allele in our GWAS (EFF_ALL1), effect in our GWAS (BETA1), p-value in our GWAS (P1), effect allele in comparison …
ST8: Conditional analysis in the HLA region. A stepwise forward regression analysis was conducted in the HLA region (chromosome 6: 27–33 Mb) to identify independent association signals. At each step, the model was conditioned on the lead variant(s) that reached the significance threshold of P < 1x10⁻⁶. More in detail, in the first conditional regression step, the model was conditioned on the lead…
ST9: eQTL for rs2596436 as from LinDA (LD with query variant > 0.8)

## Sheet: ST1 Covars
	term	estimate	std.error	statistic	p.value
	(Intercept)	1.25	0.125	9.96	8.07e-23
	TIME	-0.00638	0.000216	-29.5	3.23e-158
	AGE	-0.00988	0.000961	-10.3	3.78e-24
	SEX	-0.143	0.0258	-5.53	3.55e-8
	SMOKE	-0.102	0.0250	-4.08	4.75e-5
	BMI	0.00854	0.00290	2.95	3.22e-3

## Sheet: ST2 sum stats
	rsID	CHR	pos	SNP	EFF_ALL	BETA	P	Freq	Rsq	Genotyped	Most severe consequence	Genes
	rs2596436	6	31371202	chr6:31371202:C:T	T	0.1643	7.709e-09	0.1034	0.88613	Imputed	upstream gene variant	HLA-B
	rs7643677	3	32253972	chr3:32253972:C:G	C	-0.09947	2.095e-08	0.5507	0.81477	Imputed	intron variant	CMTM8
	rs73593157	11	132655547	chr11:132655547:A:G	G	-0.2814	1.116e-07	0.0358	0.63824	Imputed	intron variant	OPCML
	rs5761464	22	20943730	chr22:20943730:C:G	G	-0.3212	5.146e-06	0.0736	0.61015	Imputed	intron variant	PI4KA
	rs73192044	3	119712650	chr3:119712650:A:G	G	0.2861	6.952e-07	0.1123	0.38192	Imputed	intron variant	POPDC2
	rs4472395	6	29964392	chr6:29964392:A:T	A	0.1253	7.105e-07	0.8877	0.56699	Imputed	intergenic variant	HLA-A
	rs12386893	8	139268547	chr8:139268547:G:T	T	-0.08312	7.316e-07	0.5964	0.52996	Imputed	intergenic variant	COL22A1
	rs3094618	6	30213844	chr6:30213844:C:T	T	0.1045	1.753e-06	0.9115	0.77760	Genotyped	upstream gene variant	TRIM26
	rs4956350	4	141154400	chr4:141154400:G:A	G	-0.07783	2.156e-06	0.5567	0.42493	Imputed	intron variant	ZNF330
	rs4345586	8	116462958	chr8:116462958:T:C	T	-0.1366	9.964e-07	0.9105	0.36254	Imputed	intergenic variant	UTP23
	rs1078547	1	117573681	chr1:117573681:G:A	G	0.08593	4.814e-06	0.6849	0.37974	Imputed	regulatory region variant	CD101
	rs199941339	2	141649486	chr2:141649486:TAA:T	T	-0.2	3.218e-06	0.0209	0.51024	Imputed	intron variant	LRP1B
	rs28752167	17	71862386	chr17:71862386:G:A	A	-0.3572	7.319e-07	0.0109	0.65263	Imputed	intergenic variant	SOX9
	rs12685277	9	135431457	chr9:135431457:G:C	C	-0.1567	2.566e-06	0.0676	0.72046	Imputed	intergenic variant	MRPS2
	rs28768519	9	88637342	chr9:88637342:C:T	T	-0.2615	3.469e-06	0.0378	0.91750	Imputed	intron variant	NXNL2
	rs1736926	6	29724785	chr6:29724785:A:G	A	0.1065	3.629e-06	0.8022	0.96862	Genotyped	intron variant	HLA-F
	rs9276296	6	32735153	chr6:32735153:C:T	T	0.07432	4.841e-06	0.7843	0.87559	Genotyped	upstream gene variant	HLA-DQA2
	rs2519599	7	93783275	chr7:93783275:A:G	G	0.1149	1.206e-05	0.1302	0.82698	Imputed	intron variant	GNGT1
	rs12927466	16	84302562	chr16:84302562:C:T	T	-0.09849	3.815e-06	0.2952	0.70394	Imputed	intron variant	TAF1C
	rs62215028	21	45644906	chr21:45644906:C:G	G	-0.2218	2.18e-06	0.0219	0.91005	Imputed	intron variant	SLC19A1
	rs34730991	17	7452050	chr17:7452050:C:T	T	-0.1426	8.302e-06	0.3598	0.49097	Imputed	intron variant	TNFSF12
	rs73862353	3	127790012	chr3:127790012:T:A	A	0.1041	4.592e-06	0.0099	0.30278	Imputed	intron variant	MGLL
	rs10592967	19	54390918	chr19:54390918:CTT:C	CTT	0.08457	1.373e-05	0.7266	0.70050	Imputed
	rs11666654	19	53459293	chr19:53459293:G:A	A	0.1593	7.685e-06	0.1392	0.63286	Imputed	downstream gene variant	ZNF331
	rs17734688	1	214504213	chr1:214504213:T:C	C	0.3735	4.731e-07	0.0139	0.97169	Genotyped	intron variant	PTPN14
	rs10209494	2	142539042	chr2:142539042:T:C	T	0.1907	3.256e-06	0.9394	0.34976	Imputed	upstream gene variant	KYNU
	rs2055700	1	209261181	chr1:209261181:T:C	T	0.1023	1.019e-05	0.9513	0.38526	Imputed	intergenic variant	CAMK1G
	rs115975898	6	48703353	chr6:48703353:C:T	T	-0.2348	1.099e-05	0.0795	0.34981	Imputed	intergenic variant	MMUT
	rs9530244	13	73798794	chr13:73798794:G:A	A	0.08111	1.048e-05	0.4264	0.55948	Imputed	intron variant	KLF12
	rs10494390	1	163251007	chr1:163251007:T:C	C	-0.09783	2.046e-05	0.1829	0.90724	Imputed	intron variant	RGS5
	rs115140746	6	48862945	chr6:48862945:G:A	A	-0.2155	2.154e-05	0.0815	0.39823	Imputed	intergenic variant	MMUT
	rs62214598	21	45810938	chr21:45810938:G:T	T	-0.2141	4.278e-06	0.0239	0.99852	Genotyped	intron variant	COL6A1
	rs77289012	8	70063869	chr8:70063869:C:T	T	-0.1139	3.671e-05	0.173	0.67565	Imputed	intron variant	PRDM14
	rs11728565	4	48639116	chr4:48639116:T:A	A	-0.3079	7.295e-06	0.4513	0.62487	Imputed	intron variant	OCIAD2
	5:114796173	5	114796173	chr5:114796173:CT:C	C	-0.09323	3.729e-06	NA	0.70824	Imputed
	rs146591407	15	90391431	chr15:90391431:T:C	C	-0.2866	5.484e-06	0.0119	0.37160	Imputed	intron variant	IQGAP1
	rs8106006	19	33022859	chr19:33022859:C:T	T	-0.1259	1.938e-05	0.0845	0.76681	Imputed	intron variant	GPATCH1

## Sheet: ST3 conditional analysis chr3
								cond
								rs7643677
	SNP	pos	A1	beta	SE	P	beta	SE	P
	rs7643677	32253972	C	-0.0995	0.018	2.095e-08	NA	NA	NA
	rs73192044	119712650	G	0.2861	0.057	6.952e-07	0.289	0.057	4.565e-07

## Sheet: ST4 credible sets
	rsId	SNP	cred_95_ppH4	CHR	BP	A1	TEST	NMISS	BETA	STAT	P	MAF
	rs7643677	chr3:32253972:C:G	0.378729408669222	3	32253972	C	ADD	1968	-0.09947	-5.627	2.095e-08	0.4173
	rs6550109	chr3:32249711:T:C	0.145336625681583	3	32249711	T	ADD	1968	-0.09619	-5.45	5.673e-08	0.4106
	rs111869546	chr3:32251510:T:C	0.145336625681583	3	32251510	T	ADD	1968	-0.09619	-5.45	5.673e-08	0.4108
	rs12108089	chr3:32252302:A:G	0.145336625681583	3	32252302	A	ADD	1968	-0.09619	-5.45	5.673e-08	0.4108
	rs9852265	chr3:32245341:T:C	0.10380920758144	3	32245341	T	ADD	1968	-0.09481	-5.384	8.168e-08	0.4115
	rs12496184	chr3:32257745:G:C	0.0654036658929697	3	32257745	G	ADD	1968	-0.09334	-5.303	1.268e-07	0.4215
	rs2596436	chr6:31371202:C:T	0.0319369258083968	6	31371202	T	ADD	1968	0.1643	5.8	7.709e-09	0.09396
	rs2263311	chr6:31373030:C:T	0.0248395674919281	6	31373030	T	ADD	1968	0.164	5.754	1.007e-08	0.09188
	rs2394991	chr6:31373273:T:G	0.0222401295092323	6	31373273	G	ADD	1968	0.1633	5.734	1.136e-08	0.09195
	rs2844556	chr6:31373580:G:A	0.0213289412525482	6	31373580	A	ADD	1968	0.1601	5.737	1.115e-08	0.09767
	rs2523527	chr6:31371557:T:G	0.021291037648062	6	31371557	G	ADD	1968	0.1623	5.719	1.24e-08	0.09336
	rs28366083	chr6:31378977:C:G	0.0190291391812412	6	31378977	G	ADD	1968	0.1551	5.729	1.169e-08	0.109
	rs2428482	chr6:31392212:C:T	0.018822202182454	6	31392212	T	ADD	1968	0.1543	5.721	1.222e-08	0.1102
	rs2596539	chr6:31400593:T:C	0.0156124725104514	6	31400593	C	ADD	1968	0.1546	5.693	1.44e-08	0.1092
	rs2523477	chr6:31392612:T:C	0.0141487472339044	6	31392612	C	ADD	1968	0.154	5.672	1.622e-08	0.1091
	rs3094590	chr6:31393141:C:T	0.0141487472339044	6	31393141	T	ADD	1968	0.154	5.672	1.622e-08	0.1091
	rs2428480	chr6:31393232:G:A	0.0141487472339044	6	31393232	A	ADD	1968	0.154	5.672	1.622e-08	0.1091
	rs2428477	chr6:31393548:T:A	0.0141487472339044	6	31393548	A	ADD	1968	0.154	5.672	1.622e-08	0.1091
	rs2523476	chr6:31393647:C:T	0.0141487472339044	6	31393647	T	ADD	1968	0.154	5.672	1.622e-08	0.1091
	rs28366120	chr6:31394489:G:A	0.0141487472339044	6	31394489	A	ADD	1968	0.154	5.672	1.622e-08	0.1091
	rs16899524	chr6:31394533:C:T	0.0127565789664251	6	31394533	T	ADD	1968	0.1536	5.653	1.807e-08	0.1091
	rs3094587	chr6:31394612:C:T	0.0127565789664251	6	31394612	T	ADD	1968	0.1536	5.653	1.807e-08	0.1091
	rs2523472	chr6:31394671:A:T	0.0127565789664251	6	31394671	T	ADD	1968	0.1536	5.653	1.807e-08	0.1091
	rs28366134	chr6:31396306:C:A	0.0127565789664251	6	31396306	A	ADD	1968	0.1536	5.653	1.807e-08	0.1091
	rs28366141	chr6:31396580:G:A	0.0127565789664251	6	31396580	A	ADD	1968	0.1536	5.653	1.807e-08	0.1091
	rs2523462	chr6:31396915:G:C	0.0127565789664251	6	31396915	C	ADD	1968	0.1536	5.653	1.807e-08	0.1091
	rs2254549	chr6:31374659:C:T	0.0124767849978501	6	31374659	T	ADD	1968	0.156	5.639	1.955e-08	0.09901
	rs2523525	chr6:31372067:A:G	0.0121001367249797	6	31372067	G	ADD	1968	0.1623	5.619	2.199e-08	0.09069
	rs2523628	chr6:31378582:G:A	0.0120161115571303	6	31378582	A	ADD	1968	0.153	5.641	1.942e-08	0.1094
	rs2507980	chr6:31380100:G:A	0.0114433009079136	6	31380100	A	ADD	1968	0.153	5.633	2.023e-08	0.109
	rs2596567	chr6:31382537:G:C	0.0114433009079136	6	31382537	C	ADD	1968	0.153	5.633	2.023e-08	0.109
	rs28366090	chr6:31384551:G:T	0.0114433009079136	6	31384551	T	ADD	1968	0.153	5.633	2.023e-08	0.109
	rs2523483	chr6:31386015:T:G	0.0114433009079136	6	31386015	G	ADD	1968	0.153	5.633	2.023e-08	0.109
	rs1939365	chr6:31386157:G:A	0.0114433009079136	6	31386157	A	ADD	1968	0.153	5.633	2.023e-08	0.109
	rs2523482	chr6:31386388:G:A	0.0114433009079136	6	31386388	A	ADD	1968	0.153	5.633	2.023e-08	0.109
	rs2596563	chr6:31386390:C:G	0.0114433009079136	6	31386390	G	ADD	1968	0.153	5.633	2.023e-08	0.109
	rs2523481	chr6:31386506:C:A	0.0114433009079136	6	31386506	A	ADD	1968	0.153	5.633	2.023e-08	0.109
	rs2853972	chr6:31386567:G:A	0.0114433009079136	6	31386567	A	ADD	1968	0.153	5.633	2.023e-08	0.109
	rs2853969	chr6:31388797:G:A	0.0114433009079136	6	31388797	A	ADD	1968	0.153	5.633	2.023e-08	0.109
	rs2905713	chr6:31388925:T:C	0.0114433009079136	6	31388925	C	ADD	1968	0.153	5.633	2.023e-08	0.1089
	rs2844547	chr6:31376231:T:G	0.0103807131532579	6	31376231	G	ADD	1968	0.1524	5.614	2.256e-08	0.1091
	rs2523639	chr6:31376321:C:T	0.0103807131532579	6	31376321	T	ADD	1968	0.1524	5.614	2.256e-08	0.1091
	rs28366080	chr6:31377758:C:T	0.0103807131532579	6	31377758	T	ADD	1968	0.1524	5.614	2.256e-08	0.1091
	rs28366081	chr6:31378004:A:G	0.0103807131532579	6	31378004	G	ADD	1968	0.1524	5.614	2.256e-08	0.1091
	rs28366082	chr6:31378006:G:C	0.0103807131532579	6	31378006	C	ADD	1968	0.1524	5.614	2.256e-08	0.1091
	rs2523529	chr6:31370003:C:G	0.00998188729329081	6	31370003	G	ADD	1968	0.1585	5.589	2.608e-08	0.09403
	rs2857281	chr6:31406485:A:C	0.00962511250505438	6	31406485	C	ADD	1968	0.1521	5.601	2.431e-08	0.1094
	rs2844523	chr6:31400811:G:A	0.00921916231294154	6	31400811	A	ADD	1968	0.152	5.594	2.532e-08	0.1091
	rs2596537	chr6:31402230:A:C	0.00921916231294154	6	31402230	C	ADD	1968	0.152	5.594	2.532e-08	0.1091
	rs2252223	chr6:31403744:T:C	0.00921916231294154	6	31403744	C	ADD	1968	0.152	5.594	2.532e-08	0.1091
	rs2523450	chr6:31404887:C:T	0.00921916231294154	6	31404887	T	ADD	1968	0.152	5.594	2.532e-08	0.1091
	rs2263313	chr6:31406033:G:A	0.00921916231294154	6	31406033	A	ADD	1968	0.152	5.594	2.532e-08	0.1091
	rs111972772	chr6:31406905:G:C	0.00921916231294154	6	31406905	C	ADD	1968	0.152	5.594	2.532e-08	0.109
	NA	chr6:31407552:GT:G	0.00921916231294154	6	31407552	G	ADD	1968	0.152	5.594	2.532e-08	0.109
	rs2905708	chr6:31396826:C:T	0.00858681870877551	6	31396826	T	ADD	1968	0.1476	5.582	2.709e-08	0.1172
	rs2428476	chr6:31394382:C:T	0.00784509059128473	6	31394382	T	ADD	1968	0.1497	5.562	3.034e-08	0.1109
	rs28366116	chr6:31394389:C:T	0.00784509059128473	6	31394389	T	ADD	1968	0.1497	5.562	3.034e-08	0.1109
	rs28366121	chr6:31394494:G:A	0.00784509059128473	6	31394494	A	ADD	1968	0.1497	5.562	3.034e-08	0.1109
	rs28366122	chr6:31394497:G:A	0.00784509059128473	6	31394497	A	ADD	1968	0.1497	5.562	3.034e-08	0.1109
	rs28366135	chr6:31396328:A:G	0.00704957255852246	6	31396328	G	ADD	1968	0.1493	5.543	3.372e-08	0.1109
	rs2523632	chr6:31378067:G:A	0.00701210319088636	6	31378067	A	ADD	1968	0.1493	5.543	3.384e-08	0.1105
	rs2523631	chr6:31378229:C:T	0.00701210319088636	6	31378229	T	ADD	1968	0.1493	5.543	3.384e-08	0.1105
	rs2523630	chr6:31378303:G:A	0.00701210319088636	6	31378303	A	ADD	1968	0.1493	5.543	3.384e-08	0.1105
	rs2523629	chr6:31378472:C:T	0.00701210319088636	6	31378472	T	ADD	1968	0.1493	5.543	3.384e-08	0.1105
	rs2523626	chr6:31378713:G:A	0.00701210319088636	6	31378713	A	ADD	1968	0.1493	5.543	3.384e-08	0.1106
	rs2523547	chr6:31382377:C:T	0.00701210319088636	6	31382377	T	ADD	1968	0.1493	5.543	3.384e-08	0.1105
	rs28366075	chr6:31376734:G:T	0.00668290770392767	6	31376734	T	ADD	1968	0.1488	5.531	3.609e-08	0.1109
	rs28366076	chr6:31376794:T:G	0.00668290770392767	6	31376794	G	ADD	1968	0.1488	5.531	3.609e-08	0.1109
	rs2596574	chr6:31366397:G:A	0.00637053392664028	6	31366397	A	ADD	1968	0.1487	5.524	3.76e-08	0.1106
	rs2844550	chr6:31375444:C:T	0.00637053392664028	6	31375444	T	ADD	1968	0.1487	5.524	3.76e-08	0.1107
	rs2523640	chr6:31376142:G:A	0.00637053392664028	6	31376142	A	ADD	1968	0.1487	5.524	3.76e-08	0.1106
	rs2844548	chr6:31376204:T:C	0.00637053392664028	6	31376204	C	ADD	1968	0.1487	5.524	3.76e-08	0.1106
	rs28366078	chr6:31377736:T:G	0.00637053392664028	6	31377736	G	ADD	1968	0.1487	5.524	3.76e-08	0.1106
	rs28366079	chr6:31377746:C:T	0.00637053392664028	6	31377746	T	ADD	1968	0.1487	5.524	3.76e-08	0.1106
	rs2523633	chr6:31377863:C:G	0.00637053392664028	6	31377863	G	ADD	1968	0.1487	5.524	3.76e-08	0.1106
	rs2844544	chr6:31377951:G:T	0.00637053392664028	6	31377951	T	ADD	1968	0.1487	5.524	3.76e-08	0.1106
	rs28366087	chr6:31384396:A:G	0.00637053392664028	6	31384396	G	ADD	1968	0.1487	5.524	3.76e-08	0.1107
	rs28366088	chr6:31384424:G:A	0.00637053392664028	6	31384424	A	ADD	1968	0.1487	5.524	3.76e-08	0.1107
	rs28752477	chr6:31384478:T:G	0.00637053392664028	6	31384478	G	ADD	1968	0.1487	5.524	3.76e-08	0.1107
	rs28752478	chr6:31384488:C:G	0.00637053392664028	6	31384488	G	ADD	1968	0.1487	5.524	3.76e-08	0.1107
	rs28366089	chr6:31384510:A:G	0.00637053392664028	6	31384510	G	ADD	1968	0.1487	5.524	3.76e-08	0.1107
	rs28752479	chr6:31384589:C:A	0.00637053392664028	6	31384589	A	ADD	1968	0.1487	5.524	3.76e-08	0.1107
	rs28366091	chr6:31384682:G:T	0.00637053392664028	6	31384682	T	ADD	1968	0.1487	5.524	3.76e-08	0.1107
	rs28366092	chr6:31384772:T:C	0.00637053392664028	6	31384772	C	ADD	1968	0.1487	5.524	3.76e-08	0.1107
	rs28366093	chr6:31384897:G:A	0.00637053392664028	6	31384897	A	ADD	1968	0.1487	5.524	3.76e-08	0.1107
	rs28366094	chr6:31384925:T:G	0.00637053392664028	6	31384925	G	ADD	1968	0.1487	5.524	3.76e-08	0.1107
	rs28366095	chr6:31384971:T:C	0.00637053392664028	6	31384971	C	ADD	1968	0.1487	5.524	3.76e-08	0.1107
	rs28366096	chr6:31384999:A:G	0.00637053392664028	6	31384999	G	ADD	1968	0.1487	5.524	3.76e-08	0.1107
	rs28366097	chr6:31385053:G:A	0.00637053392664028	6	31385053	A	ADD	1968	0.1487	5.524	3.76e-08	0.1107
	rs28366098	chr6:31385067:G:A	0.00637053392664028	6	31385067	A	ADD	1968	0.1487	5.524	3.76e-08	0.1107
	rs28366099	chr6:31385125:C:T	0.00637053392664028	6	31385125	T	ADD	1968	0.1487	5.524	3.76e-08	0.1107
	rs2442748	chr6:31385196:A:G	0.00637053392664028	6	31385196	G	ADD	1968	0.1487	5.524	3.76e-08	0.1107
	rs2428488	chr6:31385207:A:G	0.00637053392664028	6	31385207	G	ADD	1968	0.1487	5.524	3.76e-08	0.1107
	rs2442747	chr6:31385256:C:T	0.00637053392664028	6	31385256	T	ADD	1968	0.1487	5.524	3.76e-08	0.1107
	rs2428487	chr6:31385262:A:T	0.00637053392664028	6	31385262	T	ADD	1968	0.1487	5.524	3.76e-08	0.1107
	rs2596558	chr6:31387748:T:C	0.00637053392664028	6	31387748	C	ADD	1968	0.1487	5.524	3.76e-08	0.1107
	rs2523498	chr6:31408429:T:C	0.00607578390426004	6	31408429	C	ADD	1968	0.1499	5.513	3.991e-08	0.109
	rs2844568	chr6:31368851:C:T	0.00570058368248937	6	31368851	T	ADD	1968	0.1491	5.497	4.376e-08	0.106
	rs2844567	chr6:31368867:G:A	0.00570058368248937	6	31368867	A	ADD	1968	0.1491	5.497	4.376e-08	0.106
	rs2596431	chr6:31367730:C:T	0.0056090543570745	6	31367730	T	ADD	1968	0.1482	5.499	4.315e-08	0.1099
	rs2523539	chr6:31367805:T:C	0.00555189300604401	6	31367805	C	ADD	1968	0.1491	5.492	4.487e-08	0.108
	rs2523538	chr6:31367846:A:G	0.00555189300604401	6	31367846	G	ADD	1968	0.1491	5.492	4.487e-08	0.108

## Sheet: ST5 eQTL (hg38) rs7643677 linda
	LinDA
	QueryVariant	LD	QTL	QTL CHROM	QTL POS	dbSNP	Alleles	Assessed Allele	Trait	ENSEMBL	Gene type	Effect	Nom. Significance	FDR	Conditional step	Cis or trans	Dataset ID	Dataset Poject	PUBMED	Dataset database	Dataset preprint	Population	Sample size	Body discrict	Sample type	Activation status	Health status
	3:32253972	0.977437	3:32249711	3	32249711	NA	NA	NA	CMTM8	ENSG00000170293.4	protein_coding	NA	Pvalue=2.3206e-40	NA	Conditional0	cis	D67	BattleEtAl2013	24092820	NA	NA	European_Ancestry	922	Blood	Whole_Blood	NA	Healthy_Depression
	3:32253972	0.977437	3:32249711	3	32249711	rs6550109	T/C	T	CMTM8;2480037	ENSG00000170293.4	protein_coding	Zscore=24.252592023298483	Pvalue=6.237685989225668E-130	Qvalue=0.0	Conditional0	cis	D83	BloodQTLSbrowser___WestraEtAl2013	24013639	https://genenetwork.nl/bloodeqtlbrowser/	NA	NA	5311	Blood	Whole_Blood	NA	Healthy
	3:32253972	0.977437	3:32249711	3	32249711	NA	NA	NA	CMTM8;2480037	ENSG00000170293.4	protein_coding	Tstat=8.601384166	Pvalue=2.52E-15	Qvalue=2.23E-12	Conditional0	cis	D113	FairfaxEtAl2014	24604202	NA	NA	European	261	Blood	Monocytes	Lps2Hrs	Healthy
	3:32253972	0.977437	3:32249711	3	32249711	NA	NA	NA	CMTM8;2480037	ENSG00000170293.4	protein_coding	Tstat=9.011432578	Pvalue=1.03E-16	Qvalue=8.49E-14	Conditional0	cis	D113	FairfaxEtAl2014	24604202	NA	NA	European	261	Blood	Monocytes	Lps2Hrs	Healthy
	3:32253972	0.977437	3:32249711	3	32249711	NA	NA	NA	CMTM8;2480037	ENSG00000170293.4	protein_coding	Tstat=3.542839506	Pvalue=0.00049475	Qvalue=0.039311855	Conditional0	cis	D169	FairfaxEtAl2014	24604202	NA	NA	European	322	Blood	Monocytes	Lps24Hrs	Healthy
	3:32253972	0.977437	3:32249711	3	32249711	NA	NA	NA	CMTM8;2480037	ENSG00000170293.4	protein_coding	Tstat=4.10137926	Pvalue=5.39E-05	Qvalue=0.004335555	Conditional0	cis	D169	FairfaxEtAl2014	24604202	NA	NA	European	322	Blood	Monocytes	Lps24Hrs	Healthy
	3:32253972	0.977437	3:32249711	3	32249711	NA	NA	NA	CMTM8;2480037	ENSG00000170293.4	protein_coding	Tstat=6.954426445	Pvalue=5.15E-11	Qvalue=2.30E-08	Conditional0	cis	D279	FairfaxEtAl2014	24604202	NA	NA	European	414	Blood	Monocytes	NA	Healthy
	3:32253972	0.977437	3:32249711	3	32249711	NA	NA	NA	CMTM8;2480037	ENSG00000170293.4	protein_coding	Tstat=7.724501454	Pvalue=1.05E-13	Qvalue=2.87E-11	Conditional0	cis	D279	FairfaxEtAl2014	24604202	NA	NA	European	414	Blood	Monocytes	NA	Healthy
	3:32253972	0.977437	3:32249711	3	32249711	NA	A/G	G	CMTM8;2480037	ENSG00000170293.4	protein_coding	R=-0.39|-0.28	Pvalue=1.9E-49	Qvalue=NA	Conditional0	cis	D231	FehrmannEtAl2011	21829388	NA	NA	UK|Dutch	1469	Blood	Whole_Blood	NA	Healthy_UC_IBD_CeliacDisease_COPD_ALS
	3:32253972	0.977437	3:32249711	3	32249711	rs6550109	T/C	NA	CMTM8	ENSG00000170293.4	protein_coding	NA	Family-based_association_Pvalue=0.00138038	NA	Conditional0	cis	D178	MurphyEtAl2010	20833654	NA	NA	European	200	Blood	CD4+_T-Cells	NA	Ashtma

## Sheet: ST6 colocalization
	SNP	PP for shared variant	trait
	rs2523527	0.8862918053606219	Naive DN (CD4-CD8-) %T cell
	rs7643677	0.9748641944885637	CD66b on Gr MDSC

## Sheet: ST7 comparison with Esposito
	rsID​	CHR​	pos​	SNP​	EFF_ALL1​	BETA1​	P1​	EFF_ALL2​	BETA2​	P2​	Freq​
	rs2596436​	6​	31371202​	chr6:31371202:C:T​	T​	0.1684	7.709e-9​	G*	0.263979​	8.24072e-08​	0.1034​
	rs4472395​	6​	29964392​	chr6:29964392:A:T​	A​	0.1253	7.105e-7​	A​	0.281675​	1.21671e-09​	0.8877​
	*Proxy:rs2523527;R2=1;alleles:C=T,T=G​

## Sheet: ST8 conditional analysis chr6
								cond	SNP(s)
							rs2596436			rs2596436
										rs4472395
	SNP	A1	beta	SE	P	beta	SE	P	beta	SE	P
	rs2596436	T	0.1643	0.028	7.709e-09	NA	NA	NA	NA	NA	NA
	rs4472395	A	0.1253	0.025	7.105e-07	0.1317	0.025	1.612e-07	NA	NA	NA
	rs111337511	T	-0.2974	0.067	8.676e-06	-0.3012	0.066	5.76e-06	-0.3086	0.066	2.785e-06

## Sheet: ST9 eQTL (hg38) rs2596436 linda
	LinDA
	QueryVariant	LD	QTL	QTL CHROM	QTL POS	dbSNP	Alleles	Assessed Allele	Trait	ENSEMBL	Gene type	Effect	Nom. Significance	FDR	Conditional step	Cis or trans	Dataset ID	Dataset Poject	PUBMED	Dataset database	Dataset preprint	Population	Sample size	Body discrict	Sample type	Activation status	Health status
	6:31371202	0.980443	6:31366397	6	31366397	rs2596574	G/A	A	MICA;ILMN_1797929	ENSG00000204520.8	protein_coding	Beta=-0.45	Pvalue=6.87E-05	Pbonf=NS|Qvalue=4.61.E-02	Conditional0	cis	D77	ZouEtAl2012	22685416	NA	NA	European_Ancestry	177	Brain	Cerebellum	NA	NonAD
	6:31371202	0.980443	6:31366397	6	31366397	rs2596574	G/A	A	MICA;ILMN_1797929	ENSG00000204520.8	protein_coding	Beta=-0.52	Pvalue=1.12E-05	Pbonf=NS|Qvalue=1.23E-02	Conditional0	cis	D201	ZouEtAl2012	22685416	NA	NA	European_Ancestry	197	Brain	Cerebellum	NA	AD
	6:31371202	0.980443	6:31366397	6	31366397	rs2596574	G/A	A	MICA;ILMN_1797929	ENSG00000204520.8	protein_coding	Beta=-0.52	Pvalue=1.12E-05	Qvalue=1.23E-02	Conditional0	cis	D201	ZouEtAl2012	22685416	NA	NA	European_Ancestry	197	Brain	Cerebellum	NA	AD
	6:31371202	0.980443	6:31366397	6	31366397	rs2596574	G/A	A	MICA;ILMN_1797929	ENSG00000204520.8	protein_coding	Beta=-0.50	Pvalue=5.26E-10	Pbonf=NS|Qvalue=1.23E-02|Pperm-WY=7.60E-03	Conditional0	cis	D144	ZouEtAl2012	22685416	NA	NA	European_Ancestry	374	Brain	Cerebellum	NA	NonAD_AD_Combined
	6:31371202	0.980443	6:31366397	6	31366397	rs2596574	G/A	A	MICA;ILMN_1797929	ENSG00000204520.8	protein_coding	Beta=-0.50	Pvalue=5.26E-10	Qvalue=1.23E-02	Conditional0	cis	D144	ZouEtAl2012	22685416	NA	NA	European_Ancestry	374	Brain	Cerebellum	NA	NonAD_AD_Combined
	6:31371202	0.990134	6:31373706	6	31373706	NA	CTT_C--R/D	NA	VARS2;t2902037	ENSG00000137411.12	protein_coding	Beta=0.086	Pvalue=5.43E-06	Qvalue=0.00504	Conditional0	cis	D225	RamasamyEtAl2014	25174004	NA	NA	European	134	Brain	Brain_AverageAllTissue	NA	Healthy
	6:31371202	0.912057	6:31374299	6	31374299	rs3132092	C/T	NA	DOM3Z;t2949588	ENSG00000108557.13	protein_coding	Beta=0.144	Pvalue=1.04E-05	Qvalue=0.00895	Conditional0	trans_differentChrom	D225	RamasamyEtAl2014	25174004	NA	NA	European	134	Brain	Brain_AverageAllTissue	NA	Healthy
	6:31371202	0.980443	6:31383342	6	31383342	NA	T_TG--R/I	NA	DHX16;t2948485	ENSG00000204560.5	protein_coding	Beta=0.12	Pvalue=7.17E-06	Qvalue=0.00627	Conditional0	cis	D225	RamasamyEtAl2014	25174004	NA	NA	European	134	Brain	Brain_AverageAllTissue	NA	Healthy
	6:31371202	0.980443	6:31392612	6	31392612	rs2523477	T/C	G	MICA;ILMN_1797929	ENSG00000204520.8	protein_coding	Beta=-0.47	Pvalue=4.18E-05	Pbonf=NS|Qvalue=3.27.E-02	Conditional0	cis	D77	ZouEtAl2012	22685416	NA	NA	European_Ancestry	177	Brain	Cerebellum	NA	NonAD
	6:31371202	0.980443	6:31392612	6	31392612	rs2523477	T/C	G	MICA;ILMN_1797929	ENSG00000204520.8	protein_coding	Beta=-0.54	Pvalue=5.40E-06	Pbonf=NS|Qvalue=7.08E-03	Conditional0	cis	D201	ZouEtAl2012	22685416	NA	NA	European_Ancestry	197	Brain	Cerebellum	NA	AD
	6:31371202	0.980443	6:31392612	6	31392612	rs2523477	T/C	G	MICA;ILMN_1797929	ENSG00000204520.8	protein_coding	Beta=-0.54	Pvalue=5.40E-06	Qvalue=7.08E-03	Conditional0	cis	D201	ZouEtAl2012	22685416	NA	NA	European_Ancestry	197	Brain	Cerebellum	NA	AD
	6:31371202	0.980443	6:31392612	6	31392612	rs2523477	T/C	G	MICA;ILMN_1797929	ENSG00000204520.8	protein_coding	Beta=-0.52	Pvalue=1.25E-10	Pbonf=NS|Qvalue=7.08E-03|Pperm-WY=5.90E-03	Conditional0	cis	D144	ZouEtAl2012	22685416	NA	NA	European_Ancestry	374	Brain	Cerebellum	NA	NonAD_AD_Combined
	6:31371202	0.980443	6:31392612	6	31392612	rs2523477	T/C	G	MICA;ILMN_1797929	ENSG00000204520.8	protein_coding	Beta=-0.52	Pvalue=1.25E-10	Qvalue=7.08E-03	Conditional0	cis	D144	ZouEtAl2012	22685416	NA	NA	European_Ancestry	374	Brain	Cerebellum	NA	NonAD_AD_Combined
	6:31371202	0.980443	6:31393423	6	31393423	NA	TG_T--R/D	NA	MUC21,LOC100294204;t2902103	NA	NA	Beta=-0.131	Pvalue=7.18E-07	Qvalue=0.000895	Conditional0	NA	D225	RamasamyEtAl2014	25174004	NA	NA	European	134	Brain	Brain_AverageAllTissue	NA	Healthy
	6:31371202	0.980443	6:31393423	6	31393423	NA	TG_T--R/D	NA	MUC21,LOC100294204;t2902103	ENSG00000204544.5	protein_coding	Beta=-0.131	Pvalue=7.18E-07	Qvalue=0.000895	Conditional0	cis	D225	RamasamyEtAl2014	25174004	NA	NA	European	134	Brain	Brain_AverageAllTissue	NA	Healthy
	6:31371202	0.980443	6:31393423	6	31393423	NA	TG_T--R/D	NA	RDBP,LOC100294255,NEU1;t2948713	NA	NA	Beta=0.121	Pvalue=4.12E-06	Qvalue=0.004	Conditional0	NA	D225	RamasamyEtAl2014	25174004	NA	NA	European	134	Brain	Brain_AverageAllTissue	NA	Healthy
	6:31371202	0.980443	6:31393423	6	31393423	NA	TG_T--R/D	NA	RDBP,LOC100294255,NEU1;t2948713	ENSG00000204386.6	protein_coding	Beta=0.121	Pvalue=4.12E-06	Qvalue=0.004	Conditional0	cis	D225	RamasamyEtAl2014	25174004	NA	NA	European	134	Brain	Brain_AverageAllTissue	NA	Healthy
	6:31371202	0.980443	6:31393423	6	31393423	NA	TG_T--R/D	NA	RDBP,LOC100294255,NEU1;t2948713	ENSG00000204356.7	protein_coding	Beta=0.121	Pvalue=4.12E-06	Qvalue=0.004	Conditional0	cis	D225	RamasamyEtAl2014	25174004	NA	NA	European	134	Brain	Brain_AverageAllTissue	NA	Healthy
	6:31371202	0.843798	6:31396826	6	31396826	rs2905708	C/T	NA	MUC21,LOC100294204;t2902103	NA	NA	Beta=-0.12	Pvalue=2.17E-07	Qvalue=0.000333	Conditional0	NA	D225	RamasamyEtAl2014	25174004	NA	NA	European	134	Brain	Brain_AverageAllTissue	NA	Healthy
	6:31371202	0.843798	6:31396826	6	31396826	rs2905708	C/T	NA	MUC21,LOC100294204;t2902103	ENSG00000204544.5	protein_coding	Beta=-0.12	Pvalue=2.17E-07	Qvalue=0.000333	Conditional0	cis	D225	RamasamyEtAl2014	25174004	NA	NA	European	134	Brain	Brain_AverageAllTissue	NA	Healthy
	6:31371202	0.843798	6:31396826	6	31396826	rs2905708	C/T	NA	RDBP,LOC100294255,NEU1;t2948713	NA	NA	Beta=0.111	Pvalue=1.28E-06	Qvalue=0.00156	Conditional0	NA	D225	RamasamyEtAl2014	25174004	NA	NA	European	134	Brain	Brain_AverageAllTissue	NA	Healthy
	6:31371202	0.843798	6:31396826	6	31396826	rs2905708	C/T	NA	RDBP,LOC100294255,NEU1;t2948713	ENSG00000204386.6	protein_coding	Beta=0.111	Pvalue=1.28E-06	Qvalue=0.00156	Conditional0	cis	D225	RamasamyEtAl2014	25174004	NA	NA	European	134	Brain	Brain_AverageAllTissue	NA	Healthy
	6:31371202	0.843798	6:31396826	6	31396826	rs2905708	C/T	NA	RDBP,LOC100294255,NEU1;t2948713	ENSG00000204356.7	protein_coding	Beta=0.111	Pvalue=1.28E-06	Qvalue=0.00156	Conditional0	cis	D225	RamasamyEtAl2014	25174004	NA	NA	European	134	Brain	Brain_AverageAllTissue	NA	Healthy
	6:31371202	0.970532	6:31406485	6	31406485	rs2857281	C/A	C	SMAD3;ENSG00000166949	ENSG00000166949.11	protein_coding	Zscore=-5.3563	Pvalue=8.4896e-08	FDR=0.000866666666666667	Conditional0	trans_differentChrom	D104	eQTLGen	NA	https://eqtlgen.org/	https://www.biorxiv.org/content/10.1101/134551v1	Multipop	31684	Blood	WholeBlood	NA	Healthy
	6:31371202	0.808956	6:31440488	6	31440488	NA	NA	NA	FKBPL;1820471	ENSG00000204315.3	protein_coding	Tstat=3.771210985	Pvalue=0.000215032	Qvalue=0.021411206	Conditional0	cis	D279	FairfaxEtAl2014	24604202	NA	NA	European	414	Blood	Monocytes	NA	Healthy
